# Supplementary material for: Rat Glioma 101.8 Tissue Strain: Molecular and Morphological Features
Source: Int J Mol Sci. 2025 Sep 15;26(18):8992. doi: 10.3390/ijms26188992 (PMC12469387; doi:10.3390/ijms26188992)
Supplement: Supplementary file 1 [file ijms-26-08992-s001.zip]

Archive with 6 entries (4 files):
- ijms-3833228-supplementary/
- ijms-3833228-supplementary/ijms-3833228-supplementary proofed/
- ijms-3833228-supplementary/ijms-3833228-supplementary proofed/Table S1.pdf
- ijms-3833228-supplementary/ijms-3833228-supplementary proofed/Table S2.pdf
- ijms-3833228-supplementary/ijms-3833228-supplementary proofed/Table S3.pdf
- ijms-3833228-supplementary/ijms-3833228-supplementary proofed/Table S4.pdf
